# Supplementary material for: SC-framework: A robust and FAIR semi-interactive environment for single-cell resolution datasets
Source: iScience. 2026 Jun 29;29(7):116631. doi: 10.1016/j.isci.2026.116631 (PMC13378351; doi:10.1016/j.isci.2026.116631)
Supplement: Data S1. Tables S1–S4 [file mmc2.xlsx]

## Sheet: Table 1 tool comparison
Name	Core Features	Downstream	GUI	Checkpoints	Input	Backend	supported techniques	multimodal	Category	Access	DOI	Maintained (DD-MM-YY)
SC-Framework	QC, Normalization, Batch, Embedding, Clustering	Ligand-Receptor, Velocity, Marker, Feature Set Enrichment, Annotation, Proportion, Pseudotime, CellxGene Deployment, Footprinting	Yes (for selected steps)	Yes	Matrix-files, AnnData, Seurat, SingleCellExperiment	Python, Jupyter, R	optimized for RNA, ATAC others e.g. Spatial, CITE possible too	Yes	Package+Pipeline	github, docker, Zenodo, online (BCU)?		Yes (0.12.0, 19-12-24)
miQC	QC	-	No	Yes (manual save needed)	SingleCellExperiment	R	RNA	No	Package	bioconductor	10.1371/journal.pcbi.1009290	No (1.7.1, 04-01-23)
Besca	QC, Normalization, Embedding, Clustering	Annotation, bulk Proportion estimate	No	No	Matrix-files	Python	RNA	No	Package+Pipeline	github	10.1093/nargab/lqab102	Yes (2.5.5, 10-10-24)
popsicleR	QC, Normalization, Embedding, Clustering	Marker, Annotation	No	Yes (manual save needed)	Matrix-files, Seurat	R, command-line	RNA	No	Package/Command-line	github	10.1016/j.jmb.2022.167560	Yes (1.0, 02-05-24)
GRACE	Pre-processing, QC, Normalization, Batch, Embedding, Clustering	Ligand-Receptor, Gene Set Enrichment, Annotation, Pseudotime	Yes	No	AnnData	R, shiny	RNA	No	Pipeline	github, docker, Zenodo, online (down)	10.1093/nargab/lqad050	No (1.1, 07-06-23)
IBRAP	QC, Normalization, Batch, Embedding, Clustering	Pseudotime, Ligand-Receptor, Gene set Enrichment, Annotation	Yes	No	Seurat	R, Shiny	RNA	No	Package+Pipeline	github	10.1093/bib/bbad061	No (1.0, 02-03-23)
SCALA	QC, Normalization, Embedding, Clustering	Marker, Annotation, Pseudotime, Ligand-Receptor, Gene Regulatory Network	Yes	No	RNA: Matrix-files, Seurat ATAC: Arrow-file (ArchR)	R, Shiny	RNA, ATAC	Yes	Pipeline	github, docker, online (limited)	10.1016/j.csbj.2023.10.032	No (16-11-23)
scGEAToolbox	QC, Normalization, Batch, Embedding, Clustering	Pseudotime, Gene Regulatory Network	Yes	Yes (manual save needed)	Matrix-files	Matlab	RNA, ATAC	No	Package	Matlab Add-on, github	10.1093/bioinformatics/btz830	Yes (25.3.1, 03-03-25)
Ursa	QC, Normalization, Batch, Embedding, Clustering	Marker, Annotation, Pseudotime, Ligand-Receptor	No	No	Matrix-files, CellRanger h5	R	RNA, ATAC, Immune, Spatial, Flow, CyTOF	Yes	Pipeline	github	10.1093/molbev/msad267	No (1.2.0, 08-11-23)
Scater	Pre-processing, QC, Normalization, Batch, Embedding	-	No	No	fastq	R	RNA	No	Package	Bioconductor	10.1093/bioinformatics/btw777	Yes (1.35.3, 03-03-25)
SingleCAnalyzer	Pre-processing, QC, Embedding, Clustering	Annotation, Pseudotime, Marker, Gene Set Enrichment	Yes (for selected steps)	No	fastq, HDF5, ENA ID	R, Python	RNA	No	Pipeline	online	10.3389/fbinf.2022.793309	Unknown (Website functional - 03-03-25)
SC1	QC, Normalization, Embedding, Clustering	Pseudotime, Marker, Gene Set Enrichment	Yes	No	Matrix-files, scDat	R, Shiny	RNA	No	Pipeline	online	10.1089/cmb.2021.0051	Unknown (Website functional - 04-03-25)
ICARUS v3	QC, Normalization, Batch, Embedding, Clustering	Marker, Gene Set Enrichment, Gene Regulatory Network, Pseudotime, Ligand-Receptor, GWAS, Annotation	Yes	Yes	Matrix-files, Anndata, Seurat	R, Shiny	RNA	No	Pipeline	online, docker, Zenodo	10.1093/bioinformatics/btae167	No (V3, 19-11-23)
ASAP	QC, Normalization, Batch, Embedding, Clustering	Marker, Gene Set Enrichment	Yes	Yes	Matrix-files	Ruby on Rails (web frontend), Tools misc. languages	RNA	No	Pipeline	online, github	10.1093/bioinformatics/btx337	Yes (16-10-24)
Panpipes	QC, Normalization, Batch, Embedding, Clustering	Marker, Annotation	No	No	AnnData, MuData, CellRanger h5, Matrix-files	Python	RNA, ATAC, Cite, scV(D)J	Yes	Pipeline	github, pip	10.1186/s13059-024-03322-7	Yes (1.1.0, 01-07-24)
Cellsnake	QC, Normalization, Embedding, Clustering	Marker, Gene Set Enrichment, Ligand-Receptor, Gene Regulatory Network, Microbiome	No	No	Matrix-files, CellRanger h5	Snakemake, Python, R	RNA	No	Pipeline+Package	Bioconda, PyPi, Docker, GitHub	10.1093/gigascience/giad091	No (0.2.0.12, 18-02-24)
Scbean	QC, Normalization, Batch, Embedding, Clustering	Marker, Pseudotime, Annotation	No	Yes (manual save needed)	AnnData, MuData	Python	RNA, ATAC, Spatial, Cite	Yes	Package	github, pip	10.1093/bioinformatics/btae053	No (0.5.2, 11-01-24
WASP	Preprocessing, QC, Normalization, Embedding, Clustering	Marker	Yes	No	Matrix-files, fastq	Snakemake, R, Shiny	RNA	No	Pipeline	conda, docker, github	10.1186/s12864-021-07469-6	No (1.0, 02-02-21)
Single Cell Toolkit (SCTK)	QC, Normalization, Batch, Embedding, Clustering	Annotation, Marker, Gene Set Enrichment, Pseudotime	Yes	No	Matrix-files, Seurat, SingleCellExperiment, Cellranger h5, AnnData	R, Shiny	RNA	No	Package	online, Biocondctor, github, docker	10.1016/j.patter.2023.100814	Yes (2.16.1, 13-02-25)
ScRNAPip	Preprocessing, QC, Normalization, Batch, Embedding, Clustering	Marker, Pseudotime, Copy Number Variation, Genomic Instability, Ligand-Receptor, Gene Set Enrichment	No	No	Matrix-files, fastq	R, Python	RNA	No	Pipeline	docker, github	10.1002/imt2.132	No (1.0.0, 07-09-23)
scFlow	QC, Embedding, Clustering	Annotation, Gene Set Enrichment, Proportion	No	No	Matrix-files	Nextflow, R	RNA	No	Pipeline, Package	Github, docker	10.1101/2021.08.16.456499	No (24-02-21)
scX	QC, Normalization, Embedding, Clustering	Marker, Differential expression	Yes	No	Matrix-files, Seurat, SingleCellExperiment	R, Shiny	RNA	No	Pipeline	Github, docker	10.1093/bioadv/vbae062	Yes (0.3.0, 07-03-24)

## Sheet: Table 2 integrated software
Name	Origin	Community	Repository
Scanpy	Python	ScVerse Core	https://github.com/scverse/scanpy
pyDeSeq2	R	ScVerse Eco	https://github.com/owkin/PyDESeq2
LIANA+	R	ScVerse Eco	https://github.com/saezlab/liana-py
scFates	Python	ScVerse Eco	https://github.com/LouisFaure/scFates
scVelo	Python	ScVerse Eco	https://github.com/theislab/scvelo
AnnData	Python	ScVerse Core	https://github.com/scverse/anndata
scrublet	Python	-	https://github.com/swolock/scrublet
Episcanpy	Python	ScVerse Eco	https://github.com/colomemaria/epiScanpy
UROPA	R, Python	-	https://github.com/loosolab/UROPA
pybedtools	C, bash	-	https://github.com/daler/pybedtools
pygenometracks	Python	-	https://github.com/deeptools/pyGenomeTracks
peakqc	Python	ScVerse Eco	https://github.com/loosolab/PEAKQC
bbknn	Python	-	https://github.com/Teichlab/bbknn
harmonypy	R	-	https://github.com/slowkow/harmonypy
scanorama	Python	-	https://github.com/brianhie/scanorama
gseapy	R, Python	-	https://github.com/zqfang/GSEApy
scar	Python	-	https://github.com/Novartis/scar
scanpro	Python	ScVerse Eco	https://github.com/loosolab/scanpro
PILOT	Python	ScVerse Eco	https://github.com/CostaLab/PILOT
Palantir	Python	ScVerse Eco	https://github.com/dpeerlab/Palantir
AMULET	Python	-	https://github.com/UcarLab/AMULET
TOBIAS	Python	-	https://github.com/loosolab/TOBIAS
muon	Python	ScVerse Core	https://github.com/scverse/muon

## Sheet: Table 3 benchmark
name	initial cells	notebook	threads	peak memory usage (MB)	disk space increase (MB)	runtime (min)
1.5dpf	3883	01_assembling_anndata	4	321	15	1		Data, analysis steps and figures are shown in the manuscript and manual
	3883	02_QC_filtering	4	2036	18	2
	3020	03_normalization_batch_correction	4	2963	34	3
	3020	04_clustering	4	3496	30	4
	3020	group_markers	4	6007	512	12
	3020	annotation	4	4545	744	5
2dpf	8159	01_assembling_anndata	4	558	26	1
	8159	02_QC_filtering	4	3716	26	3
	7025	03_normalization_batch_correction	4	3446	52	2
	7025	04_clustering	4	3226	59	4
	7025	group_markers	4	5650	661	13
	7025	annotation	4	6451	883	3
3dpf	7996	01_assembling_anndata	4	364	22	1
	7996	02_QC_filtering	4	3474	26	2
	6731	03_normalization_batch_correction	4	9621	76	4
	6731	04_clustering	4	3340	79	5
	6731	group_markers	4	14986	1105	27
	6731	annotation	4	4380	1325	4
5dpf	13069	01_assembling_anndata	4	497	28	1
	13069	02_QC_filtering	4	4082	29	3
	10939	03_normalization_batch_correction	4	16766	91	7
	10939	04_clustering	4	3361	109	6
	10939	group_markers	4	9172	960	21
	10939	annotation	4	8140	1173	4
14dpf	16486	01_assembling_anndata	4	423	40	1
	16486	02_QC_filtering	4	4527	41	3
	14510	03_normalization_batch_correction	4	22572	127	9
	14510	04_clustering	4	3518	159	6
	14510	group_markers	4	9693	1095	23
	14510	annotation	4	4639	1275	4
60dpf	3534	01_assembling_anndata	4	315	8	1
	3534	02_QC_filtering	4	1702	13	1
	3108	03_normalization_batch_correction	4	3917	29	3
	3108	04_clustering	4	3016	42	2
	3108	group_markers	4	6342	542	10
	3108	annotation	4	7516	775	3
150dpf	6347	01_assembling_anndata	4	318	13	1
	6347	02_QC_filtering	4	2616	18	2
	6034	03_normalization_batch_correction	4	7965	1168	5
	6034	04_clustering	4	4643	1176	5
	6034	group_markers	4	9072	396	16
	6034	annotation	4	4627	553	3
all timepoints	51367	01_assembling_anndata	4	8761	146	3
	51367	03_normalization_batch_correction	4	76839	428	23
	51367	04_clustering	4	13473	470	16
	51367	group_markers	4	34027	1812	60
	51367	annotation	4	6466	1945	6
100k_subset_PMID: 35732739_https://singlecell.broadinstitute.org/ SCP1303	100000	01_assembling_anndata	4	2354	464	1		Performance measures are generated from data analysis assigned to another project and restricted data access assigned to this project, results will be presented within another manuscript
	100000	02_QC_filtering	4	9638	305	14
	63787	03_normalization_batch_correction	4	65886	917	24
	63787	04_clustering	4	8405	945	10
	63787	group_markers	4	29103	1618	56
	63787	annotation	4	5857	1194	4
200k_subset_PMID: 35732739_https://singlecell.broadinstitute.org/ SCP1303	200000	01_assembling_anndata	4	4748	928	2
	200000	02_QC_filtering	4	17413	600	26
	128030	03_normalization_batch_correction	4	137882	1823	46
	128030	04_clustering	4	15267	1856	23
	128030	group_markers	4	39320	2828	92
	128030	annotation	4	9301	2109	6
500k_subset_PMID: 35732739_https://singlecell.broadinstitute.org/ SCP1303	500000	01_assembling_anndata	4	11640	1068	4
	500000	02_QC_filtering	4	36203	1475	54
	317910	03_normalization_batch_correction	4	357866	4499	138
	317910	04_clustering	4	36169	4543	67
	317910	group_markers	4	106048	6457	184
	317910	annotation	4	22094	4726	14
Complete_PMID: 35732739_https://singlecell.broadinstitute.org/ SCP1303	836569	01_assembling_anndata	4	19208	3707	7
	836569	02_QC_filtering	4	60690	2327	88
	529743	03_normalization_batch_correction	4	608935	7056	170	runtimes calculated based on notebooks and not monitoring script
	529743	04_clustering	4	58043	7065	138	runtimes calculated based on notebooks and not monitoring script
	529743	group_markers	4	59494	9656	140	runtime in group_markers.csv + group_markers_2.csv
	529743	annotation	4	41703	7164	22

## Sheet: Table 4 scRNA analysis stats
	SC Framework						Fabian et al.
Timepoint (days post fertilization)	Batch method	Assembled replicates	post QC cells	cluster	annotated cell types	sig. marker overlap (w/ Fabian et al.)	post QC cells	cluster	annotated cell types	sig. marker overlap (w/ SC-Framework)
1.5	uncorrected	1	3020	16	8	81.58%	2595	11	6	60.98%
2	uncorrected	1	7025	13	8	58.33%	4831	15	6	79.15%
3	Scanorama	3	6734	22	11	67.32%	6314	16	7	82.78%
5	Harmony	2	10935	20	12	78.77%	9742	14	5	86.25%
14	BBKNN	2	14558	19	11	77.99%	13400	21	6	78.32%
60	Scanorama	2	3102	16	11	71.16%	3180	16	4	86.18%
150	ComBat	3	6035	19	13	69.20%	6099	22	14	79.42%
all combined	uncorrected	-	51409	30	17	-	-	-	-	-
